# Supplementary material for: Spectrum of Movement Disorders in Hematological Malignancies: A Comprehensive Systematic Review of Clinical Phenotypes, Mechanisms, and Outcomes
Source: Tremor Other Hyperkinet Mov (N Y). 2026 Mar 19;16:18. doi: 10.5334/tohm.1147 (PMC13004057; doi:10.5334/tohm.1147)
Supplement: Supplementary File. — Supplementary Tables 1 to 4. [file tohm-16-1-1147-s1.zip]

Archive with 4 entries (4 files):
- tohm-1147_garg-s1/Supplementary Table 1.docx
- tohm-1147_garg-s1/Supplementary Table 2.docx
- tohm-1147_garg-s1/Supplementary Table 3.docx
- tohm-1147_garg-s1/Supplementary Table 4.docx
